# Supplementary material for: A Low-Complexity Hall-Based Measurement System Implementing a Dark/Illuminated Differential Estimator for Majority-Carrier Photoconductive Screening in Doped n-Type Silicon
Source: Materials (Basel). 2026 Jul 13;19(14):3016. doi: 10.3390/ma19143016 (PMC13413338; doi:10.3390/ma19143016)
Supplement: Supplementary file 1 [file materials-19-03016-s001.zip]

Archive with 1 entries (1 files):
- materials-4364995-supplementary.pdf
